# Supplementary material for: Matrix Metalloproteinase 8 Expression in a Tumour Predicts a Favourable Prognosis in Pancreatic Ductal Adenocarcinoma
Source: Int J Mol Sci. 2022 Mar 18;23(6):3314. doi: 10.3390/ijms23063314 (PMC8951094; doi:10.3390/ijms23063314)
Supplement: Supplementary file 1 [file ijms-23-03314-s001.zip]

Archive with 1 entries (1 files):
- ijms-1555115-supplementary.pdf
